# Supplementary material for: The progression of doxorubicin-induced intestinal mucositis in rats
Source: Naunyn Schmiedebergs Arch Pharmacol. 2022 Oct 22;396(2):247–60. doi: 10.1007/s00210-022-02311-6 (PMC9832110; doi:10.1007/s00210-022-02311-6)
Supplement: Supplementary file 5 — Table S1. Primer sequences for genes used during RT-qPCR. (XLSX 9 KB) [file 210_2022_2311_MOESM5_ESM.xlsx]

## Sheet: Sheet1
Gene Name	Species	Primer	Comments
GAPDH	Rat	F: AGTTCAACGGCACAGTCAAGG R: GTCTTCTGAGTGGCAGTGATGG	Reference Gene
b-actin	Rat	F: AGGCCAACCGTGAAAAGATG R: ACCAGAGGCATACAGGGACAA	Reference Gene
IL-10	Rat	F: GGTGCTGGGGAGCAATTAAG R: TCGACTGCTGGCAATATGCT	Inflammation
ZO-1	Rat	F: CACGATGCTCAGAGACGAAGG R: CTGTATGGTGGCTGCTCAAGG	Tight Junction Protein
Claudin 1	Rat	F: TGCAGGTCTGGCGACATTAG R: AAACTAAGGCACTGGCAGGA	Tight Junction Protein
Claudin 2	Rat	F: AAGACAGGGCACACTCGATA R: CCTCTCTGTTGTGAGGGGTG	Tight Junction Protein
Claudin 3	Rat	F: AGATGGTTACAGACGCCACG R: ACTATGAGCCTTCTGGCTGC	Tight Junction Protein
Claudin 12	Rat	F: GAAGCCATAAACACGCAGCA R: GTTTCCAGAGATGGCGAACA	Tight Junction Protein
