# Supplementary material for: The progression of doxorubicin-induced intestinal mucositis in rats
Source: Naunyn Schmiedebergs Arch Pharmacol. 2022 Oct 22;396(2):247–60. doi: 10.1007/s00210-022-02311-6 (PMC9832110; doi:10.1007/s00210-022-02311-6)
Supplement: Supplementary file 6 — Table S2. Raw data used for NCA analysis. (XLSX 11 KB) [file 210_2022_2311_MOESM6_ESM.xlsx]

## Sheet: Sheet1
ID	TIME	AMT	DV
IP Rat 1	5	18.3986	156.048
IP Rat 1	10	18.3986	94.471
IP Rat 1	20	18.3986	268.461
IP Rat 1	40	18.3986	213.698
IP Rat 1	60	18.3986	284.38
IP Rat 1	120	18.3986	229.493
IP Rat 1	240	18.3986	116.54
IP Rat 1	360	18.3986	133.469
IP Rat 2	5	18.3986	1010.41
IP Rat 2	10	18.3986	616.051
IP Rat 2	20	18.3986	565.866
IP Rat 2	40	18.3986	356.036
IP Rat 2	60	18.3986	278.432
IP Rat 2	120	18.3986	168.922
IP Rat 2	240	18.3986	65.189
IP Rat 2	360	18.3986	316.917
IP Rat 3	5	18.3986	743.122
IP Rat 3	10	18.3986	1098.66
IP Rat 3	20	18.3986	848.633
IP Rat 3	40	18.3986	723.271
IP Rat 3	60	18.3986	587.077
IP Rat 3	120	18.3986	417.591
IP Rat 3	240	18.3986	223.557
IP Rat 3	360	18.3986	42.4862
IP Rat 4	5	18.3986	2659.72
IP Rat 4	10	18.3986	2531.55
IP Rat 4	20	18.3986	1872.19
IP Rat 4	40	18.3986	1315.93
IP Rat 4	60	18.3986	984.622
IP Rat 4	120	18.3986	421.07
IP Rat 4	240	18.3986	287.44
IP Rat 4	360	18.3986	136.765
IP Rat 5	5	18.3986	271.05
IP Rat 5	10	18.3986	460.497
IP Rat 5	20	18.3986	547.413
IP Rat 5	40	18.3986	461.534
IP Rat 5	60	18.3986	193.911
IP Rat 5	120	18.3986	111.368
IP Rat 5	240	18.3986	73.6116
IP Rat 5	360	18.3986	60.5167
IP Rat 6	5	18.3986	974.58
IP Rat 6	10	18.3986	1002.56
IP Rat 6	20	18.3986	751.601
IP Rat 6	40	18.3986	397.71
IP Rat 6	60	18.3986	284.516
IP Rat 6	120	18.3986	357.407
IP Rat 6	240	18.3986	71.1552
IP Rat 6	360	18.3986	212.932
IV Rat 1	5	18.3986	5393.34
IV Rat 1	10	18.3986	1096.22
IV Rat 1	20	18.3986	430.999
IV Rat 1	40	18.3986	217.529
IV Rat 1	60	18.3986	221.926
IV Rat 1	120	18.3986	157.524
IV Rat 1	240	18.3986	121.998
IV Rat 1	360	18.3986	66.8199
IV Rat 3	5	18.3986	5136.29
IV Rat 3	10	18.3986	869.837
IV Rat 3	20	18.3986	356.278
IV Rat 3	40	18.3986	315.656
IV Rat 3	60	18.3986	182.152
IV Rat 3	120	18.3986	207.624
IV Rat 3	240	18.3986	137.886
IV Rat 3	360	18.3986	88.2063
IV Rat 4	5	18.3986	4116.32
IV Rat 4	10	18.3986	1046.53
IV Rat 4	20	18.3986	366.995
IV Rat 4	40	18.3986	252.067
IV Rat 4	60	18.3986	213.421
IV Rat 4	120	18.3986	153.629
IV Rat 4	240	18.3986	96.3525
IV Rat 4	360	18.3986	86.7571
IV Rat 5	5	18.3986	4938.1
IV Rat 5	10	18.3986	1379.41
IV Rat 5	20	18.3986	548.289
IV Rat 5	40	18.3986	380.149
IV Rat 5	60	18.3986	334.303
IV Rat 5	120	18.3986	258.124
IV Rat 5	240	18.3986	136.776
IV Rat 5	360	18.3986	221.654
IV Rat 6	5	18.3986	4924.72
IV Rat 6	10	18.3986	1180.79
IV Rat 6	20	18.3986	408.484
IV Rat 6	40	18.3986	269.565
IV Rat 6	60	18.3986	263.749
IV Rat 6	120	18.3986	176.709
IV Rat 6	240	18.3986	72.9412
IV Rat 6	360	18.3986	93.3024
